# Supplementary material for: Iterative reconstruction of industrial positron images with generative networks
Source: PLoS One. 2025 Nov 19;20(11):e0335912. doi: 10.1371/journal.pone.0335912 (PMC12629474; doi:10.1371/journal.pone.0335912)
Supplement: S1 Data — (ZIP) [file pone.0335912.s001.zip]

Archive with 1,801 entries (1,800 files):
- data/
- data/0001.png
- data/0002.png
- data/0003.png
- data/0004.png
- data/0005.png
- data/0006.png
- data/0007.png
- data/0008.png
- data/0009.png
- data/0010.png
- data/0011.png
- data/0012.png
- data/0013.png
- data/0014.png
- data/0015.png
- data/0016.png
- data/0017.png
- data/0018.png
- data/0019.png
- data/0020.png
- data/0021.png
- data/0022.png
- data/0023.png
- data/0024.png
- data/0025.png
- data/0026.png
- data/0027.png
- data/0028.png
- data/0029.png
- data/0030.png
- data/0031.png
- data/0032.png
- data/0033.png
- data/0034.png
- data/0035.png
- data/0036.png
- data/0037.png
- data/0038.png
- data/0039.png
- data/0040.png
- data/0041.png
- data/0042.png
- data/0043.png
- data/0044.png
- data/0045.png
- data/0046.png
- data/0047.png
- data/0048.png
- data/0049.png
- data/0050.png
- data/0051.png
- data/0052.png
- data/0053.png
- data/0054.png
- data/0055.png
- data/0056.png
- data/0057.png
- data/0058.png
- data/0059.png
- data/0060.png
- data/0061.png
- data/0062.png
- data/0063.png
- data/0064.png
- data/0065.png
- data/0066.png
- data/0067.png
- data/0068.png
- data/0069.png
- data/0070.png
- data/0071.png
- data/0072.png
- data/0073.png
- data/0074.png
- data/0075.png
- data/0076.png
- data/0077.png
- data/0078.png
- data/0079.png
- data/0080.png
- data/0081.png
- data/0082.png
- data/0083.png
- data/0084.png
- data/0085.png
- data/0086.png
- data/0087.png
- data/0088.png
- data/0089.png
- data/0090.png
- data/0091.png
- data/0092.png
- data/0093.png
- data/0094.png
- data/0095.png
- data/0096.png
- data/0097.png
- data/0098.png
- data/0099.png
- data/0100.png
- data/0101.png
- data/0102.png
- data/0103.png
- data/0104.png
- data/0105.png
- data/0106.png
- data/0107.png
- data/0108.png
- data/0109.png
- data/0110.png
- data/0111.png
- data/0112.png
- data/0113.png
- data/0114.png
- data/0115.png
- data/0116.png
- data/0117.png
- data/0118.png
- data/0119.png
- data/0120.png
- data/0121.png
- data/0122.png
- data/0123.png
- data/0124.png
- data/0125.png
- data/0126.png
- data/0127.png
- data/0128.png
- data/0129.png
- data/0130.png
- data/0131.png
- data/0132.png
- data/0133.png
- data/0134.png
- data/0135.png
- data/0136.png
- data/0137.png
- data/0138.png
- data/0139.png
- data/0140.png
- data/0141.png
- data/0142.png
- data/0143.png
- data/0144.png
- data/0145.png
- data/0146.png
- data/0147.png
- data/0148.png
- data/0149.png
- data/0150.png
- data/0151.png
- data/0152.png
- data/0153.png
- data/0154.png
- data/0155.png
- data/0156.png
- data/0157.png
- data/0158.png
- data/0159.png
- data/0160.png
- data/0161.png
- data/0162.png
- data/0163.png
- data/0164.png
- data/0165.png
- data/0166.png
- data/0167.png
- data/0168.png
- data/0169.png
- data/0170.png
- data/0171.png
- data/0172.png
- data/0173.png
- data/0174.png
- data/0175.png
- data/0176.png
- data/0177.png
- data/0178.png
- data/0179.png
- data/0180.png
- data/0181.png
- data/0182.png
- data/0183.png
- data/0184.png
- data/0185.png
- data/0186.png
- data/0187.png
- data/0188.png
- data/0189.png
- data/0190.png
- data/0191.png
- data/0192.png
- data/0193.png
- data/0194.png
- data/0195.png
- data/0196.png
- data/0197.png
- data/0198.png
- data/0199.png
- data/0200.png
- data/0201.png
- data/0202.png
- data/0203.png
- data/0204.png
- data/0205.png
- data/0206.png
- data/0207.png
- data/0208.png
- data/0209.png
- data/0210.png
- data/0211.png
- data/0212.png
- data/0213.png
- data/0214.png
- data/0215.png
- data/0216.png
- data/0217.png
- data/0218.png
- data/0219.png
- data/0220.png
- data/0221.png
- data/0222.png
- data/0223.png
- data/0224.png
- data/0225.png
- data/0226.png
- data/0227.png
- data/0228.png
- data/0229.png
- data/0230.png
- data/0231.png
- data/0232.png
- data/0233.png
- data/0234.png
- data/0235.png
- data/0236.png
- data/0237.png
- data/0238.png
- data/0239.png
- data/0240.png
- data/0241.png
- data/0242.png
- data/0243.png
- data/0244.png
- data/0245.png
- data/0246.png
- data/0247.png
- data/0248.png
- data/0249.png
- data/0250.png
- data/0251.png
- data/0252.png
- data/0253.png
- data/0254.png
- data/0255.png
- data/0256.png
- data/0257.png
- data/0258.png
- data/0259.png
- data/0260.png
- data/0261.png
- data/0262.png
- data/0263.png
- data/0264.png
- data/0265.png
- data/0266.png
- data/0267.png
- data/0268.png
- data/0269.png
- data/0270.png
- data/0271.png
- data/0272.png
- data/0273.png
- data/0274.png
- data/0275.png
- data/0276.png
- data/0277.png
- data/0278.png
- data/0279.png
- data/0280.png
- data/0281.png
- data/0282.png
- data/0283.png
- data/0284.png
- data/0285.png
- data/0286.png
- data/0287.png
- data/0288.png
- data/0289.png
- data/0290.png
- data/0291.png
- data/0292.png
- data/0293.png
- data/0294.png
- data/0295.png
- data/0296.png
- data/0297.png
- data/0298.png
- data/0299.png
[truncated: 1,501 more entries]
